# Supplementary material for: Nutritional regulation of glucose metabolism-related genes in the emerging teleost model Mexican tetra surface fish: a first exploration
Source: R Soc Open Sci. 2020 Feb 26;7(2):191853. doi: 10.1098/rsos.191853 (PMC7062055; doi:10.1098/rsos.191853)
Supplement: Supplementary Table 2 [file rsos191853supp2.xlsx]

## Sheet: zootechnical results
fish ID	diet	lenght (cm)	glycaemia (g.L-1)
1	fasted	7.4	0.28
2	fasted	8	0.22
3	fasted	6.7	0.33
4	fasted	6.4	0.33
5	fasted	6.7	0.25
6	fasted	6.5	0.25
7	fasted	6	0.22
8	fasted	5.6	0.43
9	fasted	5.8	0.28
10	fasted	5.6	0.24
11	fasted	5.4	0.32
12	fasted	5.8	0.27
13	NC	7.5	0.32
14	NC	6.7	0.36
15	NC	6.5	0.43
16	NC	6	0.53
17	NC	6	0.51
18	NC	4	0.48
19	HC	6.8	0.4
20	HC	7.8	0.69
21	HC	5.8	0.81
22	HC	5.7	0.68
23	HC	4	0.51
24	HC	4.4	0.52
25	NC	6	0.39
26	NC	6.9	0.55
27	NC	6.8	0.34
28	NC	6.3	0.48
29	NC	3.9	0.43
30	NC	4.4	0.22
31	HC	6.5	0.5
32	HC	6	0.69
33	HC	5.4	0.41
34	HC	4.5	0.55
35	HC	4.3	0.61

## Sheet: liver mRNA levels
fish ID	diet	g6pca	g6pcb1	fbp1a	fbp1b	pck1	pck2	gck	pfkla	pfklb	pklr	glut1b	glut2	g6pda	g6pda	fasn
1	fasted	2.74021	0.332746	1.41738	3.29986	0.118287	0.974181	0.187144	0.680377	0.422222	0.982372	2.52885	1.98024	4.96599	0.0702635	0.00703348
4	fasted	0.538043	0.786156	0.632473	0.796498	1.42867	0.500528	0.0515097	3.12228	0.338693	0.858092	0.653155	0.506869	1.61866	0.0195343	0.00368508
7	fasted	1.02596	1.58663	0.465164	1.33245	3.43364	0.766164	0.312537	0.288822	0.715863	1.32382	0.820685	1.35156	0.541	0.0458074	0.00535685
9	fasted	1.57198	1.36512	0.490248	0.796448	0.797291	0.600055	0.00495266	0.0935963	0.216308	1.69256	0.533654	1.26287	1.49432	0.0312865	0.00056764
10	fasted	2.32385	2.34066	0.722304	1.34274	2.393	0.614978	0.00382796	0.455954	0.472536	1.5212	1.46911	1.45372	1.29109	0.102727	0.00075289
12	fasted	2.6372	1.93342	0.649348	1.12823	1.97435	0.680409	0.010869	0.233316	0.266671	0.690576	1.16107	1.02543	1.01174	0.053316	0.00052792
13	NC	0.440903	0.671379	1.93324	1.47746	0.787414	1.85033	1.1335	1.37144	1.33934	1.18952	1.11866	0.548299	0.457081	8.8584	2.59898
16	NC	0.584269	0.248806	0.434689	0.585624	0.132439	0.517505	0.267042	2.67735	0.2538	0.740952	0.270169	0.459767	0.993597	0.124981	0.115048
18	NC	0.473913	0.516808	0.782321	0.510887	1.25703	0.495383	0.129055	0.624653	0.990828	0.369512	0.516334	0.298375	0.370968	0.117167	0.616788
20	NC	0.246933	0.390051	0.348907	0.265079	0.039787	0.595696	1.38848	0.699158	1.52533	1.21041	0.243056	0.284281	0.332375	0.594015	0.222226
21	NC	0.158427	0.27611	0.760256	0.388493	0.131635	0.515849	6.16371	1.24218	0.00892032	1.14724	0.669028	0.471913	0	0.327737	1.13066
22	NC	0.602392	1.54603	2.45774	1.04649	2.88754	2.77568	0.904881	0.665649	1.59133	1.45215	2.31543	0.58355	0.865281	7.70465	5.2276
25	HC	0.814462	1.72794	1.23041	1.15693	0.340824	0.695433	1.83389	0.0798536	1.43722	0.530784	1.13915	2.19145	0.372686	0.112101	0.0907897
27	HC	1.49996	1.39345	2.94621	1.89614	0.485097	1.10203	3.14265	1.40169	1.10105	0.272358	2.18592	2.37815	1.16678	0.115483	0.439748
28	HC	0.185951	1.32615	1.80172	0.532353	0.374557	3.07589	0.256379	1.13549	2.25218	0.448578	0.604828	1.11807	0.97704	2.66178	3.88161
31	HC	0.538518	0.564122	1.32202	0.616287	0.0712406	1.44928	0.583502	0.623291	4.00725	0.570346	1.23391	1.18032	1.29399	0.947288	3.19471
32	HC	0.148048	0.257371	0.245268	0.722405	0.013653	0.348635	0.502984	0.608989	0.658647	0.565655	0.564212	0.874132	0.216535	0.0783785	0.507037
35	HC	0.300091	0.431671	0.409943	1.87692	0.0491883	0.735236	0.287486	0.409272	0.0122804	0.655915	0.418091	0.876886	0.484934	0.476611	1.62262

## Sheet: brain mRNA levels
Hypothalamus
fish ID	diet	fbp1a	pck2	pfkla	pfklb	pklr	glut1a	glut1b	glut3a	glut3b	glut8	g6pda	g6pcb	fasn
1	fasted	1.15457	0.868559	1.25342	2.27129	1.20925	1.11041	0.934489	1.03276	0.729758	1.00315	1.14258	1.18304	0.834297
4	fasted	poor qualiy of RNA extraction (degradated RNA)
7	fasted	0.811258	1.42219	0.975166	1.03642	1.08113	1.21192	1.35168	0.978593	0.89404	1.26821	0.844037	0.987768	0.584098
9	fasted	0.982917	0.0378187	1.15637	1.32194	0.919842	1.12484	1.16273	1.08924	0.662286	1.73982	1.27559	1.31496	0.816273
10	fasted	0.93935	1.59816	1.10377	2.15579	1.52918	0.958321	0.961032	1.05239	1.31647	0.851969	1.13806	1.26194	0.668903
12	fasted	0.776007	0.982193	1.28022	1.88566	1.70947	0.884724	0.870388	1.0842	1.65136	1.58201	1.3737	1.12015	0.734153
13	NC	1.29593	0.946964	1.11453	1.26211	1.18832	1.30361	1.53554	1.02745	1.299	1.07456	1.29486	1.09219	1.32583
16	NC	1.13153	0.94941	0.870152	1.15514	0.989882	0.998314	1.04303	0.951039	1.0371	1.17032	0.88724	0.958457	1.05045
18	NC	1.0836	0.744843	0.872964	1.57003	0.836048	0.631922	0.567623	0.772541	0.955483	0.547231	0.834016	0.817623	1.21721
27	NC	0.682424	1.1903	0.681212	0.0130303	0.993939	1.08727	0.727679	0.707589	1.29091	0.860606	0.489955	0.643973	0.895089
28	NC	1.22434	0.933174	0.837709	0.923628	1.46062	1.17422	0.931073	1.03051	1.1599	0.966587	0.770621	0.99661	1.20452
20	HC	poor qualiy of RNA extraction (degradated RNA)
21	HC	0.68152	0.870249	0.931848	1.09567	1.30275	1.20052	1.05481	0.898904	0.854522	1.27654	0.928136	1.00609	1.05238
22	HC	0.82826	0.745549	1.03963	0.0208501	1.20735	1.04423	0.955968	0.902665	0.962665	1.28087	0.974508	0.952491	0.949015
31	HC	1.10938	2.02148	1.14648	1.02734	1.16797	0.927734	1.3644	1.02703	1.04688	1.10742	0.971109	1.07735	1.20596
32	HC	poor qualiy of RNA extraction (degradated RNA)
35	HC	0.797284	0.644035	0.768186	0.642095	0.748788	0.874879	0.412478	0.774697	0.958293	0.71387	0.802426	0.774697	1.40555
Telencephalon
fish ID	diet	fbp1a	fasn	pck2	pfkla	pfklb	pklr	glut1a	glut1b	g6pda	g6pcb	glut3a	glut3b	glut8
1	fasted	0.784539	0.888158	0.0610197	1.34375	0.980263	1.08882	1.16776	0.898026	0.970395	1.15461	1.15132	0.9375	1.34046
4	fasted	0.892788	0.651072	1.05653	0.912281	1.78168	0.97193	1.88304	1.84795	1.30214	2.37037	2.10526	1.87135	2.37037
7	fasted	poor qualiy of RNA extraction (degradated RNA)
9	fasted	1.33741	0.878695	0.0400204	1.56575	1.22324	2.10194	1.76147	1.43119	1.24975	1.46993	1.36391	0.746177	1.8634
10	fasted	1.0221	0.6593	1.96685	1.20994	2.00368	1.51197	1.92634	1.26888	1.14733	1.05709	1.07919	0.650092	0.983425
12	fasted	1.03762	0.792079	1.10891	1.13663	1.94059	0.855446	1.07327	0.914851	1.20792	1.07327	1.21188	0.4	1.39406
13	NC	0.878545	1.24945	0.855273	1.104	0.717091	0.4256	0.797091	0.839273	0.901818	1.09818	1.056	2.07709	0.884364
16	NC	1.0772	0.959128	1.30427	1.00636	1.18983	0.810173	0.917348	1.16621	0.950045	1.20618	1.19709	1.297	1.14078
18	NC	1.13051	0.920956	1.21691	0.930147	1.375	0.806985	0.637868	0.770221	0.950368	1.0625	1.06985	1.27757	0.764706
27	NC	0.477633	0.686869	1.78355	0.714286	0.0145743	0.634921	0.943723	0.634921	0.281385	0.906205	1.0101	0.577201	0.643579
28	NC	0.950758	0.920455	1.41667	0.912879	0.871212	0.689015	0.755303	0.774621	0.737879	1.05303	1.14394	0	0.6125
20	HC	1.66392	1.57389	0.019985	1.32933	2.04651	0.831208	1.14329	1.36234	1.62491	1.42386	1.03826	1.48537	1.2183
21	HC	0.702586	0.920977	1.01006	0.811782	0.900862	1.23276	0.747126	1.23851	1.00431	0.823276	0.905172	1.12213	1.0819
22	HC	0.759494	0.695536	1.03131	0.854097	0.0155496	0.91539	0.746169	0.734177	1.13258	0.854097	0.847435	1.09793	1.11526
31	HC	0.857661	0.743427	2.07616	0.792384	0.75068	0.692656	0.580236	1.19674	0.855848	0.850408	1.01904	0.587489	0.736174
32	HC	1.13623	0.684157	1.26135	0.774975	0.906155	0.752775	0.885974	0.922301	0.676085	0.950555	1.29162	0.732593	0.629667
35	HC	0.693452	0.778274	0.971726	0.563988	0.699405	0.40625	0.720238	0.71131	0.883929	0.85119	0.958333	0.502976	0.470238
Hindbrain
fish ID	diet	glut8	fbp1a	fasn	pck2	pfkla	glut1a	glut1b	g6pda	g6pdb	glut3a	glut3b	pklr	pfklb
1	fasted	1.11228	0.883978	0.979742	0.0887661	0.937385	0.0546593	0.387109	1.05709	1.30018	0.970534	1.0884	1.39411	0.98895
4	fasted	1.31479	1.22794	0.808824	0.882353	1.15931	0.0488971	0.0705882	0.769608	0.97549	0.892157	0.438725	0.987745	1.72304
7	fasted	0.575251	0.628448	0.836207	0.987069	0.831897	0.0810345	0.0796552	0.631034	0.42069	0.748276	0.562069	0.666379	0.459483
9	fasted	1.40879	1.02346	0.992179	0.11419	0.746369	0.279106	0.151508	1.12402	0.732961	1.09721	1.62905	1.24693	0.860335
10	fasted	1.00728	1.12877	0.672032	1.6338	0.865191	0.422535	0.24004	0.95171	0.740443	0.961771	3.77465	1.02616	1.51107
12	fasted	1.14747	0.690476	0.753247	0.764069	0.614719	0.538961	0.167532	0.590909	0.44329	0.87013	0.82684	0.722944	1.29221
13	NC	1.08133	1.56324	1.48757	1.16324	0.756757	0.59027	0.44973	1.08324	0.726486	0.931892	0.622703	0.622703	1.07459
16	NC	1.25495	1.13215	1.35145	1.25773	0.961575	0.60731	0.412371	0.910965	0.714152	1.00656	0.725398	0.716026	1.02343
18	NC	0.499339	0.74023	1.27586	0.797701	1.05287	0.394943	0.19931	0.742529	0.57931	0.85977	0.477011	0.544828	2.06897
27	NC	0.733911	0.738339	1.00341	1.41866	0.778157	0.757679	0.581342	0.622298	0.703072	0.868032	0.62116	0.723549	0.0124801
28	NC	0.849858	1.21662	1.20655	1.51889	0.944584	0.59597	0.596977	0.974811	1.06297	1.12594	0.740554	0.808564	1.05038
20	HC	0.908235	1.3148	1.40807	0.0810762	1.30045	0.921973	0.556054	1.38475	0.918386	1.10135	0.608072	0.46278	2.11839
21	HC	0.807947	0.509168	1.0536	0.842031	0.748942	0.602257	0.338223	0.791255	0.71086	0.808181	0.440056	0.593794	0.873061
22	HC	0.802694	0.459752	0.910217	0.724458	0.96904	0.52322	0.269659	0.664087	0.647059	0.795666	0.339009	0.472136	0.0117183
31	HC	0.888679	1.15742	1.21288	2.0644	0.994633	0.749553	1.11986	0.951699	0.754919	0.957066	0.831843	0.876565	1.00537
32	HC	1.05826	2.92944	1.20226	1.14581	0.780809	0.739417	0.630292	0.950141	0.959548	1.34713	1.33396	2.88805	0.876764
35	HC	0.840678	0.710391	1.44436	0.683861	0.832719	0.878408	0.473102	0.725129	0.733972	0.759027	0.638172	0.585114	0.601326

## Sheet: muscle mRNA levels
fish ID	diet	fbp1a	fbp2	pck2	pfkma	pfkmb	pkma	pkmb	glut1b	glut4	fasn	g6pda	g6pdb
1	fasted	0.597437	0.189692	0.0706005	1.74521	0.401558	1.48831	0.815441	1.57872	1.09048	1.03128	1.07004	2.43604
4	fasted	1.30279	0.0801126	1.67002	0.399591	0.244833	1.02147	0.661002	2.0054	0.996456	0.527821	0.586957	0.608071
7	fasted	1.12639	1.08804	0.981901	1.00498	0.986913	1.37676	1.63715	0.252426	0.877413	0.986848	0.35315	0.849615
9	fasted	1.03122	0.121457	0.10338	0.550679	0.108569	0.516261	0.205409	0.0809366	0.217183	0.746759	0.401607	0.738968
10	fasted	0.594278	0.469917	1.24212	1.85179	0.723352	1.96563	1.8918	1.23796	1.76145	1.07997	0.48043	1.2261
12	fasted	0.665451	0.15895	0.512758	0.821853	0.129989	1.05141	0.402903	0.510795	0.98354	0.931583	0.274178	2.81986
13	NC	2.59098	0.836318	2.04929	0.708409	1.38864	1.04051	0.797621	0.974472	0.802378	2.17552	2.08106	2.30765
16	NC	0.972097	1.26364	1.63028	0.615699	1.82196	1.04186	0.831197	1.39379	0.70054	1.42245	0.446248	0.814165
18	NC	1.14904	1.1654	1.56267	0.995368	0.890825	0.792181	0.654549	1.09998	1.94728	1.10764	1.44097	0.715401
25	NC	0.726851	2.22221	1.40295	0.468479	1.79902	1.3558	1.26235	0.674971	0.989676	0.811784	1.02901	2.28028
27	NC	1.4402	1.65123	1.96394	1.45887	1.62344	1.55292	1.14076	0.688484	0.463662	1.99895	0.991717	1.5474
28	NC	1.29532	2.71345	2.05848	3.69591	3.73977	2.22222	2.30994	1.57895	1.32164	1.14035	1.17836	0.568421
20	HC	0.870526	1.58891	0.254068	1.99893	2.24059	1.19044	1.63286	1.69619	0.984224	0.932105	0.755353	1.00434
21	HC	0.270107	1.19298	1.0277	0.837533	1.63484	0.781643	1.11936	1.48091	0.999201	0.702664	1.0058	0.902417
22	HC	0.793213	0.941421	0.647387	0.936378	0.910459	0.648093	0.755939	1.11978	1.20375	0.756997	1.15297	1.95396
31	HC	1.05112	2.27602	0.680084	1.8047	1.67252	1.72573	2.56334	1.07152	1.07874	0.763068	0.71669	0.486957
32	HC	1.34749	4.47976	2.14273	2.15993	4.3596	1.22035	3.57174	3.5069	1.57189	0.991717	0.80524	0.815007
35	HC	0.633262	0.527102	0.56641	0.334449	0.418526	0.37932	0.462799	0.276921	0.780766	0.667872	0.462538	1.08831

## Sheet: intestin mRNA levels
fish ID	diet	g6pcb1	fbp1a	fbp1b	pck2	gck	pfkla	pfklb	pklr	glut1a	glut1b	glut2	sglt1a	sglt1b	glut3a	glut3b	glut5	g6pda	g6pdb	fasn
1	fasted	0.771327	1.27266	2.71595	1.21046	1.28628	2.3986	0.708608	1.94592	3.19201	3.67999	1.76886	1.71011	1.061	6.18509	3.42989	2.55955	4.28139	2.28863	0.276238
4	fasted	0.441155	1.46654	0.177189	0.346693	0.0841456	0.211487	1.71442	0.287466	1.10143	0.274293	0.168551	0.231614	0.0623724	0.612141	0.36983	0.316607	0.403807	0.370789	0.505036
7	fasted	0.735124	0.442104	0.887626	0.959124	1.1126	0.85004	0.436657	0.848011	1.58511	1.23976	0.908454	0.919349	0.631487	2.31628	1.39097	1.02169	0.689409	0.47953	0.144624
9	fasted	3.91274	1.45238	1.49504	1.41231	7.05056	1.30454	2.70774	2.56102	4.35984	5.92719	1.52772	3.61311	4.54891	8.63866	5.47008	7.43925	2.77167	3.46197	0.40423
10	fasted	13.9491	2.28672	9.99051	5.10873	0.134948	3.92516	0.967124	5.58298	2.1402	2.67192	9.49617	2.04726	9.18897	1.85611	4.98065	6.69698	6.19905	2.0427	0.17252
12	fasted	5.15152	0.631876	1.76228	1.31146	0.144461	1.30377	1.17858	1.44156	3.33752	1.64234	2.09124	0.915429	1.20146	4.05533	2.9303	2.51597	1.9216	1.1975	0.199922
13	NC	0.329253	1.27442	0.754691	1.1585	2.69628	1.23105	0.661125	1.08621	0	1.2139	0.604983	0.846484	0.368683	0.740121	1.48377	0.461268	1.21397	1.5286	1.53646
16	NC	1.08977	0.915058	1.35688	1.58596	0.769356	1.3702	0.647368	1.1146	0	0.834589	1.30557	2.03421	0.806966	1.17893	0.991197	1.58527	1.4375	1.20352	0.322638
18	NC	0.838539	0.938087	0.915866	1.08803	0.393588	1.14395	1.20938	0.7522	1.24385	0.954623	1.10404	0.878871	0.878158	1.39891	0.886384	0.799596	0.799483	0.31768	0.459281
25	NC	0.76134	1.00502	0.817797	1.03209	0.260519	0.819405	1.11611	0.787032	0	0.624372	0.558029	0.345165	0.512836	0.712536	0.687198	0.379052	1.17124	0.461326	0.404879
27	NC	0.339613	0.425177	0.442973	0.630331	0.993932	0.885639	0.010004	0.704882	0	0.792952	0.808559	0.417986	0.186643	0.468265	0.293508	0.189077	0.54657	0.621609	2.95209
28	NC	0.870748	1.26752	1.33355	1.1103	0.455308	1.10788	0.262416	1.10498	0.570587	0.995756	0.735186	0.396247	0.335355	0.788507	0.712546	0.262061	0.646344	1.14629	3.53099
20	HC	0.080979	0.946857	0.40191	0.551974	4.27024	0.915507	1.5445	1.20051	0	1.50613	0.438609	2.65827	1.39762	1.08312	1.01632	1.25348	0.858687	2.47398	1.33294
21	HC	0.528188	0.525168	0.97651	1.53356	1.08054	1.73154	1.37584	1.22148	0.490604	1.20134	1.61074	2.63087	3.12752	0.95302	1.12081	2.30201	1.07718	2.52685	0.21745
22	HC	0.790165	0.430516	1.48675	1.18115	0.30216	1.41518	0.00522773	0.994974	0.700309	0.678463	1.44993	0.881952	0.476083	0.754089	0.899347	0.492538	1.05471	0.584774	0.781095
31	HC	4.32145	1.46079	3.36259	2.57864	0.345144	1.8503	1.12563	3.33576	0	2.24794	2.22125	5.41491	12.9133	2.64235	1.41775	3.90863	0.992383	0.646258	0.65075
32	HC	2.34295	2.32454	3.39967	1.83653	0.478423	1.71079	1.01153	1.94345	1.99165	1.78832	4.22565	1.40209	1.63286	2.37306	0.944831	1.37429	2.88973	0.694266	2.4671
35	HC	0.409569	0.848189	0.930876	0.878851	2.15478	1.38475	0.541088	1.7022	0.738102	1.05026	1.095	1.94871	2.21488	1.16793	1.27793	0.751688	0.748425	0.954478	0.586814

## Sheet: pAkt-Akt muscle
fish ID	diet	pAkt/Akt
2	fasted	0.534018
3	fasted	0.992325
5	fasted	0.710355
6	fasted	0.594179
8	fasted	0.580674
11	fasted	0.885372
13	NC	1.20665
14	NC	0.718479
15	NC	1.16887
17	NC	1.15741
20	HC	1.25549
21	HC	1.32604
23	HC	1.11064
24	HC	0.96924
26	NC	1.16505
29	NC	0.999411
31	HC	0.977035
35	HC	1.51534
